# Supplementary material for: (1R,2R)-N,N′-Dimethyl­cyclo­hexane-1,2-diamine
Source: Acta Crystallogr Sect E Struct Rep Online. 2008 Mar 12;64(Pt 4):o687. doi: 10.1107/S1600536808006119 (PMC2960996; doi:10.1107/S1600536808006119)
Supplement: Supplementary file 1 [file e-64-0o687-sup1.cif]

##############################################################################
###                                                                        ###
###        Electronic paper (Acta Crystallographica Section E)             ###
###                                                                        ###
##############################################################################
#                                                                            #
# This CIF contains the data in a paper accepted for publication in Acta     #
# Crystallographica Section E. It conforms to the requirements of Notes      #
# for Authors for Section E, and has been peer reviewed under the auspices   #
# of the IUCr Commission on Journals.                                        #
#                                                                            #
# Full details of the Crystallographic Information File format               #
# are given in the paper "The Crystallographic Information File (CIF):       #
# a New Standard Archive File for Crystallography" by S. R. Hall, F. H.      #
# Allen and I. D. Brown [Acta Cryst. (1991), A47, 655-685].                  #
#                                                                            #
# The current version of the core CIF dictionary is obtainable from          #
# ftp://ftp.iucr.org/pub/cif_core.dic. The current version number is 2.4.    #
#                                                                            #
# Software is freely available for graphical display of the structure(s) in  #
# this CIF.  For information consult the CIF home page http://www.iucr.org/  #
# cif/home.html                                                              #
#                                                                            #
# This file may be used for bona fide research purposes within the           #
# scientific community so long as proper attribution is given to the journal # 
# article from which it was obtained.                                        #
#                                                                            #
##############################################################################
                                             
data_I
_audit_creation_method     SHELXL-97
_chemical_name_systematic
;
(1<i>R</i>,2<i>R</i>)-N,N'-Dimethylcyclohexane-1,2-diamine
;
_chemical_name_common     (1<i>R</i>,2<i>R</i>)-cyclohexane-1,2-diamine
_chemical_formula_moiety     'C8 H18 N2'
_chemical_formula_sum     'C8 H18 N2'
_chemical_formula_iupac     'C8 H18 N2'
_chemical_formula_weight     142.24
_chemical_melting_point     313
_symmetry_cell_setting     orthorhombic
_symmetry_space_group_name_H-M     'P 21 21 21'
_symmetry_space_group_name_hall     'P 2ac 2ab'
loop_
    _symmetry_equiv_pos_as_xyz
    'x, y, z'
    '-x+1/2, -y, z+1/2'
    '-x, y+1/2, -z+1/2'
    'x+1/2, -y+1/2, -z'
_cell_length_a     7.552(4)
_cell_length_b     8.521(5)
_cell_length_c     14.142(8)
_cell_angle_alpha     90.00
_cell_angle_beta     90.00
_cell_angle_gamma     90.00
_cell_volume     910.0(8)
_cell_formula_units_Z     4
_cell_measurement_reflns_used     ?
_cell_measurement_theta_min     2.79
_cell_measurement_theta_max     25.00
_cell_measurement_temperature     173(2)
_cell_measurement_pressure     ?
_exptl_crystal_description     needle
_exptl_crystal_colour     colourless
_exptl_crystal_size_max     0.40
_exptl_crystal_size_mid     0.10
_exptl_crystal_size_min     0.10
_exptl_crystal_density_diffrn     1.038
_exptl_crystal_density_meas     ?
_exptl_crystal_density_method     'not measured'
_exptl_crystal_F_000     320
_exptl_absorpt_coefficient_mu     0.063
_exptl_absorpt_correction_type     multi-scan
_exptl_absorpt_process_details     '(SADABS; Bruker, 1999)'
_exptl_absorpt_correction_T_min     0.9123
_exptl_absorpt_correction_T_max     0.9823
_exptl_special_details
;
;
_diffrn_ambient_temperature     173(2)
_diffrn_radiation_type     MoK\a
_diffrn_radiation_wavelength     0.71073
_diffrn_radiation_source     'fine-focus sealed tube'
_diffrn_radiation_monochromator     graphite
_diffrn_measurement_device_type     'Bruker APEXCCD'
_diffrn_measurement_method     \w
_diffrn_detector_area_resol_mean     ?
_diffrn_reflns_number     4816
_diffrn_reflns_av_R_equivalents     0.0495
_diffrn_reflns_av_sigmaI/netI     0.0398
_diffrn_reflns_theta_min     2.79
_diffrn_reflns_theta_max     25.00
_diffrn_reflns_theta_full     25.00
_diffrn_measured_fraction_theta_max     1.000
_diffrn_measured_fraction_theta_full     1.000
_diffrn_reflns_limit_h_min     -8
_diffrn_reflns_limit_h_max     8
_diffrn_reflns_limit_k_min     -10
_diffrn_reflns_limit_k_max     9
_diffrn_reflns_limit_l_min     -16
_diffrn_reflns_limit_l_max     16
_diffrn_standards_number     ?
_diffrn_standards_interval_count     ?
_diffrn_standards_interval_time     ?
_diffrn_standards_decay_%     ?
_refine_special_details
;
Refinement of F^2^ against ALL reflections. The weighted R-factor wR and
goodness of fit S are based on F^2^, conventional R-factors R are based on F,
with F set to zero for negative F^2^. The threshold expression of F^2^ >
2sigma(F^2^) is used only for calculating R-factors(gt) etc. and is not
relevant to the choice of reflections for refinement. R-factors based on F^2^
are statistically about twice as large as those based on F, and R- factors
based on ALL data will be even larger.
;
_reflns_number_total     953
_reflns_number_gt     784
_reflns_threshold_expression     I>2\s(I)
_refine_ls_structure_factor_coef     Fsqd
_refine_ls_matrix_type     full
_refine_ls_R_factor_all     0.0666
_refine_ls_R_factor_gt     0.0514
_refine_ls_wR_factor_gt     0.1053
_refine_ls_wR_factor_ref     0.1114
_refine_ls_goodness_of_fit_ref     1.082
_refine_ls_restrained_S_all     1.082
_refine_ls_number_reflns     953
_refine_ls_number_parameters     101
_refine_ls_number_restraints     0
_refine_ls_number_constraints     ?
_refine_ls_hydrogen_treatment     mixed
_refine_ls_weighting_scheme     calc
_refine_ls_weighting_details
          'calc w=1/[\s^2^(Fo^2^)+(0.0405P)^2^+0.258P] where P=(Fo^2^+2Fc^2^)/3'
_atom_sites_solution_hydrogens     geom
_atom_sites_solution_primary     direct
_atom_sites_solution_secondary     difmap
_refine_ls_shift/su_max     0.000
_refine_ls_shift/su_mean     0.000
_refine_diff_density_max     0.116
_refine_diff_density_min     -0.115
_refine_ls_extinction_method     none
_refine_ls_extinction_coef     ?
_refine_ls_abs_structure_details     ?
_refine_ls_abs_structure_Flack     ?
loop_
    _atom_type_symbol
    _atom_type_description
    _atom_type_scat_dispersion_real
    _atom_type_scat_dispersion_imag
    _atom_type_scat_source
    'C' 'C' 0.0033 0.0016
                         'International Tables Vol C Tables 4.2.6.8 and 6.1.1.4'
    'H' 'H' 0.0000 0.0000
                         'International Tables Vol C Tables 4.2.6.8 and 6.1.1.4'
    'N' 'N' 0.0061 0.0033
                         'International Tables Vol C Tables 4.2.6.8 and 6.1.1.4'
_computing_data_collection     'SMART (Bruker, 2001)'
_computing_cell_refinement     'SAINT-Plus (Bruker, 1999)'
_computing_data_reduction     'SAINT-Plus (Bruker, 1999)'
_computing_structure_solution     'SHELXS90 (Sheldrick, 2008)'
_computing_structure_refinement     'SHELXL97 (Sheldrick, 2008)'
_computing_molecular_graphics     'ORTEP-3 (Farrugia, 1999)'
_computing_publication_material     'SHELXL97 (Sheldrick, 2008)'
loop_
    _atom_site_type_symbol
    _atom_site_label
    _atom_site_fract_x
    _atom_site_fract_y
    _atom_site_fract_z
    _atom_site_U_iso_or_equiv
    _atom_site_adp_type
    _atom_site_calc_flag
    _atom_site_refinement_flags
    _atom_site_occupancy
    _atom_site_disorder_assembly
    _atom_site_disorder_group
    C C1 0.8581(4) 0.3857(3) 0.28989(19) 0.0346(7) Uani d . 1 . .
    H H1 0.8702 0.5000 0.3046 0.042 Uiso calc R 1 . .
    C C2 0.6814(4) 0.3316(4) 0.3294(2) 0.0477(9) Uani d . 1 . .
    H H2A 0.6785 0.3525 0.3982 0.057 Uiso calc R 1 . .
    H H2B 0.6703 0.2168 0.3202 0.057 Uiso calc R 1 . .
    C C3 0.5242(4) 0.4129(5) 0.2827(3) 0.0608(11) Uani d . 1 . .
    H H3A 0.4128 0.3663 0.3067 0.073 Uiso calc R 1 . .
    H H3B 0.5247 0.5256 0.2999 0.073 Uiso calc R 1 . .
    C C4 0.5304(4) 0.3970(4) 0.1764(3) 0.0528(10) Uani d . 1 . .
    H H4A 0.5131 0.2857 0.1586 0.063 Uiso calc R 1 . .
    H H4B 0.4333 0.4590 0.1479 0.063 Uiso calc R 1 . .
    C C5 0.7059(4) 0.4540(4) 0.1385(2) 0.0458(9) Uani d . 1 . .
    H H5A 0.7174 0.5679 0.1509 0.055 Uiso calc R 1 . .
    H H5B 0.7091 0.4381 0.0691 0.055 Uiso calc R 1 . .
    C C6 0.8605(4) 0.3685(3) 0.18321(18) 0.0331(7) Uani d . 1 . .
    H H6 0.8514 0.2545 0.1671 0.040 Uiso calc R 1 . .
    C C7 1.0546(5) 0.3573(4) 0.4252(2) 0.0581(10) Uani d . 1 . .
    H H7A 1.0807 0.4699 0.4250 0.087 Uiso calc R 1 . .
    H H7B 1.1583 0.2994 0.4480 0.087 Uiso calc R 1 . .
    H H7C 0.9537 0.3367 0.4670 0.087 Uiso calc R 1 . .
    C C8 1.0664(5) 0.3767(5) 0.0508(2) 0.0644(11) Uani d . 1 . .
    H H8A 1.0492 0.2629 0.0465 0.097 Uiso calc R 1 . .
    H H8B 1.1894 0.4025 0.0350 0.097 Uiso calc R 1 . .
    H H8C 0.9866 0.4296 0.0065 0.097 Uiso calc R 1 . .
    N N1 1.0117(3) 0.3064(4) 0.32977(18) 0.0389(7) Uani d . 1 . .
    H H1N 0.985(4) 0.203(4) 0.329(2) 0.056(10) Uiso d . 1 . .
    N N2 1.0282(4) 0.4287(3) 0.14644(19) 0.0413(7) Uani d . 1 . .
    H H2N 1.109(4) 0.391(4) 0.193(2) 0.045(9) Uiso d . 1 . .
loop_
    _atom_site_aniso_label
    _atom_site_aniso_U_11
    _atom_site_aniso_U_22
    _atom_site_aniso_U_33
    _atom_site_aniso_U_12
    _atom_site_aniso_U_13
    _atom_site_aniso_U_23
    C1 0.0385(17) 0.0216(15) 0.0438(17) 0.0043(16) 0.0006(14) 0.0013(13)
    C2 0.044(2) 0.0420(19) 0.057(2) 0.0050(17) 0.0110(17) 0.0051(17)
    C3 0.039(2) 0.053(2) 0.090(3) 0.0029(19) 0.010(2) 0.007(2)
    C4 0.0335(19) 0.0403(19) 0.085(3) -0.0023(17) -0.0126(19) 0.0081(19)
    C5 0.046(2) 0.0355(19) 0.056(2) -0.0032(17) -0.0131(16) 0.0054(16)
    C6 0.0341(16) 0.0251(16) 0.0400(17) -0.0025(15) -0.0054(14) -0.0008(13)
    C7 0.068(2) 0.055(2) 0.052(2) 0.010(2) -0.0109(18) -0.0046(18)
    C8 0.057(2) 0.085(3) 0.052(2) -0.008(2) 0.0120(18) 0.005(2)
    N1 0.0389(15) 0.0388(16) 0.0390(15) 0.0029(14) -0.0033(13) 0.0002(13)
    N2 0.0370(16) 0.0514(18) 0.0355(15) -0.0048(14) 0.0004(13) 0.0048(13)
_geom_special_details
;
All esds (except the esd in the dihedral angle between two l.s. planes) are
estimated using the full covariance matrix. The cell esds are taken into
account individually in the estimation of esds in distances, angles and
torsion angles; correlations between esds in cell parameters are only used
when they are defined by crystal symmetry. An approximate (isotropic)
treatment of cell esds is used for estimating esds involving l.s. planes.
;
loop_
    _geom_bond_atom_site_label_1
    _geom_bond_atom_site_label_2
    _geom_bond_site_symmetry_2
    _geom_bond_distance
    _geom_bond_publ_flag
    C1 N1 . 1.455(4) ?
    C1 C6 . 1.516(4) ?
    C1 C2 . 1.519(4) ?
    C1 H1 . 1.0000 ?
    C2 C3 . 1.525(4) ?
    C2 H2A . 0.9900 ?
    C2 H2B . 0.9900 ?
    C3 C4 . 1.511(5) ?
    C3 H3A . 0.9900 ?
    C3 H3B . 0.9900 ?
    C4 C5 . 1.510(4) ?
    C4 H4A . 0.9900 ?
    C4 H4B . 0.9900 ?
    C5 C6 . 1.515(4) ?
    C5 H5A . 0.9900 ?
    C5 H5B . 0.9900 ?
    C6 N2 . 1.462(4) ?
    C6 H6 . 1.0000 ?
    C7 N1 . 1.454(4) ?
    C7 H7A . 0.9800 ?
    C7 H7B . 0.9800 ?
    C7 H7C . 0.9800 ?
    C8 N2 . 1.452(4) ?
    C8 H8A . 0.9800 ?
    C8 H8B . 0.9800 ?
    C8 H8C . 0.9800 ?
    N1 H1N . 0.91(4) ?
    N2 H2N . 0.96(3) ?
loop_
    _geom_angle_atom_site_label_1
    _geom_angle_atom_site_label_2
    _geom_angle_atom_site_label_3
    _geom_angle_site_symmetry_1
    _geom_angle_site_symmetry_3
    _geom_angle
    _geom_angle_publ_flag
    N1 C1 C6 . . 109.4(2) ?
    N1 C1 C2 . . 114.6(2) ?
    C6 C1 C2 . . 110.3(3) ?
    N1 C1 H1 . . 107.4 ?
    C6 C1 H1 . . 107.4 ?
    C2 C1 H1 . . 107.4 ?
    C1 C2 C3 . . 112.8(3) ?
    C1 C2 H2A . . 109.0 ?
    C3 C2 H2A . . 109.0 ?
    C1 C2 H2B . . 109.0 ?
    C3 C2 H2B . . 109.0 ?
    H2A C2 H2B . . 107.8 ?
    C4 C3 C2 . . 111.4(3) ?
    C4 C3 H3A . . 109.3 ?
    C2 C3 H3A . . 109.3 ?
    C4 C3 H3B . . 109.3 ?
    C2 C3 H3B . . 109.3 ?
    H3A C3 H3B . . 108.0 ?
    C5 C4 C3 . . 110.6(3) ?
    C5 C4 H4A . . 109.5 ?
    C3 C4 H4A . . 109.5 ?
    C5 C4 H4B . . 109.5 ?
    C3 C4 H4B . . 109.5 ?
    H4A C4 H4B . . 108.1 ?
    C4 C5 C6 . . 111.9(3) ?
    C4 C5 H5A . . 109.2 ?
    C6 C5 H5A . . 109.2 ?
    C4 C5 H5B . . 109.2 ?
    C6 C5 H5B . . 109.2 ?
    H5A C5 H5B . . 107.9 ?
    N2 C6 C5 . . 110.5(2) ?
    N2 C6 C1 . . 109.3(2) ?
    C5 C6 C1 . . 111.1(3) ?
    N2 C6 H6 . . 108.6 ?
    C5 C6 H6 . . 108.6 ?
    C1 C6 H6 . . 108.6 ?
    N1 C7 H7A . . 109.5 ?
    N1 C7 H7B . . 109.5 ?
    H7A C7 H7B . . 109.5 ?
    N1 C7 H7C . . 109.5 ?
    H7A C7 H7C . . 109.5 ?
    H7B C7 H7C . . 109.5 ?
    N2 C8 H8A . . 109.5 ?
    N2 C8 H8B . . 109.5 ?
    H8A C8 H8B . . 109.5 ?
    N2 C8 H8C . . 109.5 ?
    H8A C8 H8C . . 109.5 ?
    H8B C8 H8C . . 109.5 ?
    C7 N1 C1 . . 113.5(2) ?
    C7 N1 H1N . . 111(2) ?
    C1 N1 H1N . . 106(2) ?
    C8 N2 C6 . . 113.4(3) ?
    C8 N2 H2N . . 114.6(19) ?
    C6 N2 H2N . . 100.9(19) ?
loop_
    _geom_hbond_atom_site_label_D
    _geom_hbond_atom_site_label_H
    _geom_hbond_atom_site_label_A
    _geom_hbond_site_symmetry_A
    _geom_hbond_distance_DH
    _geom_hbond_distance_HA
    _geom_hbond_distance_DA
    _geom_hbond_angle_DHA
    N1 H1N N2 3_745 0.91(4) 2.36(4) 3.250(4) 166(3)
data_global
_journal_date_recd_electronic     2008-02-19
_journal_date_accepted     2008-03-05
_journal_name_full     'Acta Crystallographica, Section E'
_journal_year     2008
_journal_volume     64
_journal_issue      4
_journal_page_first     o687
_journal_page_last     o687
_journal_paper_category     QO
_journal_coeditor_code     IM2055
_publ_contact_author_name     'Carsten Strohmann'
_publ_contact_author_address
;
Institut f\"ur Anorganische Chemie,
Universit\"at W\"urzburg,
Am Hubland,
97074 W\"urzburg,
Germany
;
_publ_contact_author_email     mail@carsten-strohmann.de
_publ_contact_author_fax     '(+49)931-888-4605'
_publ_contact_author_phone     '(+49)931-888-5292'
_publ_section_title
;
(1<i>R</i>,2<i>R</i>)-<i>N</i>,<i>N</i>'-Dimethylcyclohexane-1,2-diamine
;
loop_
    _publ_author_name
    _publ_author_footnote
    _publ_author_address
    'Strohmann, Carsten' .
;
Institut f\"ur Anorganische Chemie,
Universit\"at W\"urzburg,
Am Hubland,
97074 W\"urzburg,
Germany
;
    'Gessner, Viktoria H.' .
;
Institut f\"ur Anorganische Chemie,
Universit\"at W\"urzburg,
Am Hubland,
97074 W\"urzburg,
Germany
;
    'Damme, Alexander' .
;
Institut f\"ur Anorganische Chemie,
Universit\"at W\"urzburg,
Am Hubland,
97074 W\"urzburg,
Germany
;
    'Koller, Stephan' .
;
Institut f\"ur Anorganische Chemie,
Universit\"at W\"urzburg,
Am Hubland,
97074 W\"urzburg,
Germany
;
    'D\"aschlein, Christian' .
;
Institut f\"ur Anorganische Chemie,
Universit\"at W\"urzburg,
Am Hubland,
97074 W\"urzburg,
Germany
;
