# Supplementary material for: (1R,2R)-N,N′-Dimethyl­cyclo­hexane-1,2-diamine
Source: Acta Crystallogr Sect E Struct Rep Online. 2008 Mar 12;64(Pt 4):o687. doi: 10.1107/S1600536808006119 (PMC2960996; doi:10.1107/S1600536808006119)
Supplement: Supplementary file 2 [file e-64-0o687-Isup2.hkl]

#
# h,k,l, Fc-squared, Fo-squared, sigma(Fo-squared) and status flag
#
data_I
_shelx_title ' ch721 in P2(1)2(1)2(1)'
_shelx_refln_list_code          4
_shelx_F_calc_maximum      133.93
_exptl_crystal_F_000       320.00
_reflns_d_resolution_high  0.8409
 
loop_
 _symmetry_equiv_pos_as_xyz
 'x, y, z'
 '-x+1/2, -y, z+1/2'
 '-x, y+1/2, -z+1/2'
 'x+1/2, -y+1/2, -z'
 
_cell_length_a     7.5518
_cell_length_b     8.5209
_cell_length_c    14.1418
_cell_angle_alpha  90.000
_cell_angle_beta   90.000
_cell_angle_gamma  90.000
 
_shelx_F_squared_multiplier     1.000
 
loop_
 _refln_index_h
 _refln_index_k
 _refln_index_l
 _refln_F_squared_calc
 _refln_F_squared_meas
 _refln_F_squared_sigma
 _refln_observed_status
   2   0   0     5489.26     5733.45    123.44 o
   4   0   0      427.24      405.68     10.88 o
   6   0   0      390.94      390.75      9.47 o
   8   0   0        2.01        7.17      3.92 o
   1   1   0     1939.27     1832.96     39.97 o
   2   1   0      532.07      547.28      9.11 o
   3   1   0      336.67      347.79      6.53 o
   4   1   0      260.69      255.30      4.73 o
   5   1   0      214.46      211.98      4.48 o
   6   1   0      493.17      466.73      9.79 o
   7   1   0        6.02        7.42      2.24 o
   8   1   0       12.61       13.69      3.75 o
   0   2   0      183.04      182.10      5.16 o
   1   2   0     2127.54     2100.73     32.42 o
   2   2   0        4.78        2.41      1.04 o
   3   2   0        0.91        0.96      1.04 o
   4   2   0       25.38       26.45      2.37 o
   5   2   0      166.52      153.79      5.23 o
   6   2   0        7.82        8.58      2.58 o
   7   2   0       39.20       41.94      4.05 o
   8   2   0        0.67        4.76      3.05 o
   1   3   0       55.91       51.85      1.96 o
   2   3   0       53.21       50.89      2.52 o
   3   3   0       10.08       15.32      1.71 o
   4   3   0      309.25      304.49      7.94 o
   5   3   0      226.58      224.67      8.62 o
   6   3   0      409.11      377.76     17.13 o
   7   3   0        0.91        2.97      3.29 o
   8   3   0        6.08       11.35      6.06 o
   0   4   0     2659.78     2534.20     83.91 o
   1   4   0      161.80      162.82      3.99 o
   2   4   0      269.40      261.55      5.46 o
   3   4   0      120.88      116.48      4.24 o
   4   4   0       37.63       42.77      3.24 o
   5   4   0       38.90       45.86      3.71 o
   6   4   0       15.46       10.43      3.07 o
   7   4   0        0.14        8.87      3.11 o
   8   4   0        0.61        4.76      5.25 o
   1   5   0       22.33       33.53      2.30 o
   2   5   0       20.74       24.55      2.05 o
   3   5   0       23.30       27.17      2.75 o
   4   5   0       28.82       32.21      3.20 o
   5   5   0        4.20        7.64      2.60 o
   6   5   0        4.48        9.11      3.77 o
   7   5   0        4.80        2.97      4.89 o
   0   6   0       32.50       35.67      3.75 o
   1   6   0       10.91        9.15      2.26 o
   2   6   0       80.23       75.81      3.92 o
   3   6   0      402.34      359.31      9.86 o
   4   6   0       31.84       37.90      4.84 o
   5   6   0       39.76       40.98      5.37 o
   6   6   0        0.21        2.52      5.59 o
   7   6   0        1.81       16.34      5.44 o
   1   7   0       13.00       10.58      2.67 o
   2   7   0       80.49       88.69      5.59 o
   3   7   0        0.66        4.01      4.50 o
   4   7   0      143.14      145.13     11.22 o
   5   7   0       42.74       40.55      7.93 o
   6   7   0       10.98        1.28      5.57 o
   0   8   0        0.94       -0.90      3.54 o
   1   8   0        4.73        3.45      2.92 o
   2   8   0        4.79        6.98      4.03 o
   3   8   0       72.08       77.56      9.21 o
   4   8   0      126.20      110.34     11.39 o
   5   8   0        2.72       12.48      6.49 o
   1   9   0        0.06        5.82      3.86 o
   2   9   0       15.04       10.18      4.76 o
   3   9   0       34.81       43.37      6.61 o
   4   9   0        0.92        5.69      5.46 o
   0  10   0        2.21        6.10      5.87 o
   1  10   0       10.51        8.30      6.55 o
   1   0   1      908.35      883.42     12.03 o
   2   0   1       12.78       16.06      0.85 o
   3   0   1        6.66        3.71      0.75 o
   4   0   1       37.32       39.76      1.83 o
   5   0   1      177.02      188.37      4.20 o
   6   0   1       37.30       36.37      2.62 o
   7   0   1      111.97      119.17      4.84 o
   8   0   1        0.90        1.47      3.05 o
   0   1   1       23.02       27.30      1.02 o
   1   1   1     1406.84     1397.21     18.43 o
   2   1   1       99.58      102.71      1.75 o
   3   1   1       43.01       51.87      1.34 o
   4   1   1      170.40      178.13      2.82 o
   5   1   1      194.02      191.51      3.24 o
   6   1   1      519.65      534.07      7.21 o
   7   1   1       11.46       16.10      2.13 o
   8   1   1       10.52       11.50      2.43 o
   0   2   1    17936.44    18323.93    276.14 o
   1   2   1      335.76      300.50      4.37 o
   2   2   1     1347.69     1347.10     17.51 o
   3   2   1      152.08      141.87      3.29 o
   4   2   1       62.14       67.83      2.05 o
   5   2   1       54.69       54.52      2.26 o
   6   2   1      227.46      216.16      4.91 o
   7   2   1        0.72        0.49      1.94 o
   8   2   1       10.11       11.99      2.60 o
   0   3   1      976.48      923.93     15.08 o
   1   3   1      302.40      281.28      4.10 o
   2   3   1       87.27       85.34      1.90 o
   3   3   1      365.02      358.18      5.97 o
   4   3   1      115.43      118.24      3.54 o
   5   3   1       18.86       23.81      2.26 o
   6   3   1       66.11       61.00      3.90 o
   7   3   1       17.97       14.87      3.26 o
   8   3   1        0.76        2.50      3.07 o
   0   4   1      104.56       95.15      2.90 o
   1   4   1       49.79       53.35      1.94 o
   2   4   1       41.29       44.37      1.79 o
   3   4   1      362.32      364.19      6.25 o
   4   4   1       53.86       54.31      2.41 o
   5   4   1       75.50       72.12      3.14 o
   6   4   1        1.68        5.10      2.11 o
   7   4   1        7.49        7.94      2.81 o
   8   4   1        0.50        3.20      3.03 o
   0   5   1      274.43      249.03      5.63 o
   1   5   1      121.14      121.43      3.05 o
   2   5   1       37.22       43.15      1.86 o
   3   5   1       40.91       45.22      2.09 o
   4   5   1      174.51      161.28      4.44 o
   5   5   1       55.11       49.68      3.58 o
   6   5   1       74.74       58.38      4.05 o
   7   5   1        1.70        4.07      3.07 o
   0   6   1       60.29       66.55      3.73 o
   1   6   1       44.85       50.34      2.11 o
   2   6   1       45.10       54.41      2.32 o
   3   6   1      118.06      106.35      4.52 o
   4   6   1      132.24      119.71      4.74 o
   5   6   1        3.95        4.42      2.69 o
   6   6   1       15.80       19.67      3.48 o
   7   6   1        1.51       -4.18      2.79 o
   0   7   1       26.10       40.25      3.31 o
   1   7   1        2.79        2.47      1.68 o
   2   7   1       74.00       74.04      2.92 o
   3   7   1       87.66       75.40      5.10 o
   4   7   1        2.63        3.56      2.96 o
   5   7   1        0.25        2.26      2.97 o
   6   7   1        2.20        1.98      3.14 o
   0   8   1        9.22        9.68      2.84 o
   1   8   1        4.81        4.52      2.01 o
   2   8   1       83.02       85.94      5.46 o
   3   8   1      184.57      201.27      8.00 o
   4   8   1       10.98       18.47      4.44 o
   5   8   1        9.14       11.35      4.29 o
   0   9   1        2.35       -0.11      3.75 o
   1   9   1       14.04       17.13      3.18 o
   2   9   1       49.30       49.70      5.99 o
   3   9   1        0.28        1.04      4.03 o
   4   9   1       30.98       26.54      5.18 o
   0  10   1        3.47        0.68      4.03 o
   1  10   1        2.99        3.80      4.20 o
   0   0   2     5132.77     4958.00    105.59 o
   1   0   2       54.22       55.29      1.56 o
   2   0   2      141.42      136.51      2.90 o
   3   0   2       50.82       54.18      1.66 o
   4   0   2        7.46        4.89      1.24 o
   5   0   2        4.58        5.37      1.47 o
   6   0   2      306.07      290.16      5.67 o
   7   0   2        3.79        6.65      2.16 o
   8   0   2       43.87       52.83      5.20 o
   0   1   2     1186.09     1131.58     20.01 o
   1   1   2     1246.13     1247.70     13.50 o
   2   1   2      316.05      304.66      4.16 o
   3   1   2      917.88      960.74     12.01 o
   4   1   2       84.33       92.00      2.20 o
   5   1   2       22.69       24.55      1.54 o
   6   1   2       57.10       68.54      2.56 o
   7   1   2       22.25       25.13      2.32 o
   8   1   2        2.38        2.28      2.49 o
   0   2   2       34.58       34.62      1.69 o
   1   2   2      753.48      742.43      9.13 o
   2   2   2       42.91       46.41      1.17 o
   3   2   2      773.91      813.76     10.41 o
   4   2   2       66.03       66.79      2.09 o
   5   2   2       51.42       62.61      2.45 o
   6   2   2       25.60       25.41      2.50 o
   7   2   2       60.80       62.07      3.33 o
   8   2   2        0.03        4.97      2.88 o
   0   3   2      941.05      970.90     15.83 o
   1   3   2      523.09      508.03      6.72 o
   2   3   2      148.76      151.32      3.03 o
   3   3   2      325.21      342.44      5.55 o
   4   3   2      147.45      149.42      4.54 o
   5   3   2       11.62       11.88      1.71 o
   6   3   2       92.94       84.96      3.73 o
   7   3   2       22.86       22.44      2.81 o
   8   3   2        5.84       10.71      3.65 o
   0   4   2      173.75      176.64      4.14 o
   1   4   2       79.88       80.95      2.05 o
   2   4   2      296.01      291.42      5.06 o
   3   4   2      154.78      149.93      3.65 o
   4   4   2       29.17       34.47      2.32 o
   5   4   2       19.49       17.40      2.20 o
   6   4   2      141.77      135.15      5.37 o
   7   4   2        4.44        5.69      2.77 o
   8   4   2       28.08       35.56      4.22 o
   0   5   2      427.55      429.23      8.38 o
   1   5   2       80.23       84.85      2.45 o
   2   5   2      233.09      216.97      4.46 o
   3   5   2      394.10      371.38      7.06 o
   4   5   2       69.82       67.42      3.82 o
   5   5   2        4.71        6.16      2.13 o
   6   5   2       20.33       23.01      3.09 o
   7   5   2       14.26       11.84      3.18 o
   0   6   2       35.67       43.07      2.84 o
   1   6   2       25.73       32.31      1.98 o
   2   6   2       68.29       67.19      2.56 o
   3   6   2      245.69      233.44      5.31 o
   4   6   2       34.81       35.71      3.05 o
   5   6   2       23.21       23.23      2.99 o
   6   6   2        0.73        2.28      2.75 o
   7   6   2       12.06        7.00      3.48 o
   0   7   2       36.47       46.31      3.90 o
   1   7   2       35.20       40.93      2.64 o
   2   7   2       56.61       55.25      3.01 o
   3   7   2       15.37       18.66      2.71 o
   4   7   2       32.93       33.60      3.67 o
   5   7   2        7.67       11.20      3.07 o
   6   7   2        9.40       10.20      3.37 o
   0   8   2        0.15        2.77      3.01 o
   1   8   2        0.43        1.69      2.07 o
   2   8   2       39.80       38.33      3.58 o
   3   8   2       33.34       43.36      4.01 o
   4   8   2       44.10       42.81      4.18 o
   5   8   2        0.69        0.58      3.09 o
   0   9   2        0.06       -0.17      3.11 o
   1   9   2        6.87       12.16      3.09 o
   2   9   2       27.74       23.78      4.80 o
   3   9   2       12.18        7.19      4.37 o
   0  10   2       17.99       25.36      6.16 o
   1   0   3     2083.90     2053.78     31.70 o
   2   0   3       61.70       68.58      1.98 o
   3   0   3     1389.61     1431.42     22.91 o
   4   0   3       39.60       46.09      2.28 o
   5   0   3        2.20        4.37      1.36 o
   6   0   3       31.38       29.56      2.67 o
   7   0   3       10.45       12.37      2.75 o
   8   0   3        0.00        1.88      3.41 o
   0   1   3      408.14      406.51      5.95 o
   1   1   3      321.69      317.69      4.27 o
   2   1   3      780.61      801.94      9.28 o
   3   1   3      392.43      410.57      5.57 o
   4   1   3       33.64       43.47      1.47 o
   5   1   3       14.38       17.08      1.32 o
   6   1   3       23.54       20.93      1.68 o
   7   1   3       23.32       24.98      2.37 o
   8   1   3        1.09        1.13      2.45 o
   0   2   3      163.39      164.67      4.12 o
   1   2   3       19.25       22.46      0.98 o
   2   2   3      439.64      411.59      5.63 o
   3   2   3      159.97      160.15      2.73 o
   4   2   3       58.62       72.55      1.92 o
   5   2   3       11.68       12.91      1.37 o
   6   2   3      107.39      106.61      3.22 o
   7   2   3        8.05        8.11      2.05 o
   8   2   3       35.83       40.29      3.60 o
   0   3   3      760.70      763.29     14.74 o
   1   3   3      122.48      129.18      2.43 o
   2   3   3      394.43      364.30      5.97 o
   3   3   3     1043.11     1049.56     14.48 o
   4   3   3      167.43      168.23      3.29 o
   5   3   3       17.28       21.69      1.68 o
   6   3   3       29.07       29.93      2.56 o
   7   3   3       23.93       30.31      2.90 o
   8   3   3        2.91        7.32      2.92 o
   0   4   3        1.51        2.43      1.36 o
   1   4   3      183.81      192.40      3.54 o
   2   4   3       63.66       64.48      2.26 o
   3   4   3      334.55      306.99      5.48 o
   4   4   3       44.69       41.47      1.94 o
   5   4   3       35.55       34.39      2.84 o
   6   4   3        2.32        4.25      2.11 o
   7   4   3       23.61       25.30      3.29 o
   8   4   3        4.87        7.59      3.03 o
   0   5   3      232.53      238.65      5.48 o
   1   5   3      119.02      124.97      2.90 o
   2   5   3       57.35       59.21      2.28 o
   3   5   3       80.23       86.22      3.01 o
   4   5   3       33.35       34.66      2.73 o
   5   5   3       10.57       10.13      2.05 o
   6   5   3       12.00       14.95      2.60 o
   7   5   3        7.05        4.31      2.60 o
   0   6   3       29.93       36.82      2.69 o
   1   6   3       11.49       13.69      1.64 o
   2   6   3      102.12       96.20      3.41 o
   3   6   3       61.99       65.65      2.97 o
   4   6   3        3.96        2.39      2.05 o
   5   6   3        8.58        5.23      2.39 o
   6   6   3       28.80       35.58      3.50 o
   7   6   3        1.73        4.86      3.09 o
   0   7   3       22.71       26.85      3.41 o
   1   7   3       39.65       39.59      2.64 o
   2   7   3       55.33       53.39      2.99 o
   3   7   3       33.79       34.96      3.31 o
   4   7   3       16.87       18.47      2.97 o
   5   7   3        1.96       -3.61      2.50 o
   6   7   3       10.83       13.08      3.43 o
   0   8   3       41.71       42.60      4.82 o
   1   8   3        4.09        8.04      2.30 o
   2   8   3        5.02        4.86      2.33 o
   3   8   3        6.95        3.78      2.88 o
   4   8   3        2.29        3.67      2.84 o
   5   8   3        1.85        1.60      3.16 o
   0   9   3       33.88       36.50      4.74 o
   1   9   3       24.89       24.32      3.14 o
   2   9   3        6.88        7.81      3.31 o
   3   9   3        3.60        7.12      3.41 o
   0   0   4     1495.07     1455.14     32.27 o
   1   0   4       60.46       53.43      1.83 o
   2   0   4        0.06        0.09      0.68 o
   3   0   4        3.18        3.88      0.96 o
   4   0   4      172.58      176.81      4.35 o
   5   0   4        9.00       10.39      1.73 o
   6   0   4        6.95        4.20      2.33 o
   7   0   4        5.19        4.29      2.49 o
   8   0   4        5.23        9.90      4.01 o
   0   1   4        8.19        7.06      0.77 o
   1   1   4      157.14      139.39      2.35 o
   2   1   4      141.17      134.49      2.22 o
   3   1   4      756.37      772.35     10.11 o
   4   1   4        9.29       14.70      1.28 o
   5   1   4       18.10       23.25      1.49 o
   6   1   4       13.27       15.79      1.68 o
   7   1   4        7.00        8.28      2.49 o
   8   1   4        2.37        8.02      3.01 o
   0   2   4       28.77       34.94      1.98 o
   1   2   4       64.82       59.04      1.39 o
   2   2   4       60.13       56.78      1.39 o
   3   2   4      528.94      541.88      6.97 o
   4   2   4       47.94       51.90      1.81 o
   5   2   4       15.26       14.68      1.36 o
   6   2   4        7.38        8.45      1.69 o
   7   2   4       10.21        9.43      2.16 o
   8   2   4        3.31        2.41      2.81 o
   0   3   4       89.80       94.79      3.31 o
   1   3   4       83.91       90.95      2.07 o
   2   3   4       92.58       89.38      2.05 o
   3   3   4      133.39      135.19      3.11 o
   4   3   4       28.81       31.74      1.52 o
   5   3   4       10.68       10.81      1.39 o
   6   3   4       28.31       25.77      2.15 o
   7   3   4        6.22        9.36      2.50 o
   8   3   4        2.26       10.50      3.01 o
   0   4   4       37.21       42.28      2.69 o
   1   4   4       22.36       21.97      1.36 o
   2   4   4       81.39       74.83      2.11 o
   3   4   4       59.83       68.62      2.52 o
   4   4   4        5.13        5.25      1.34 o
   5   4   4        1.49        1.28      1.68 o
   6   4   4        9.33        9.62      2.35 o
   7   4   4        4.69        6.21      2.62 o
   0   5   4       90.52       94.05      4.03 o
   1   5   4       16.77       22.87      1.62 o
   2   5   4       57.86       60.96      2.26 o
   3   5   4       72.44       70.88      2.73 o
   4   5   4       39.01       39.18      2.43 o
   5   5   4        0.73        2.07      1.84 o
   6   5   4       27.24       28.71      3.09 o
   7   5   4        2.76        5.10      2.60 o
   0   6   4        3.62        3.77      2.15 o
   1   6   4       20.83       24.42      1.90 o
   2   6   4        0.55        2.97      1.49 o
   3   6   4       19.79       20.95      2.11 o
   4   6   4       10.57        8.74      2.24 o
   5   6   4        0.36       -0.73      2.03 o
   6   6   4        6.04        8.87      2.60 o
   0   7   4       13.43       10.13      2.77 o
   1   7   4        4.40        2.43      1.75 o
   2   7   4       14.24       15.29      2.15 o
   3   7   4       17.77       11.46      2.52 o
   4   7   4        6.08        6.55      2.58 o
   5   7   4        4.79        5.55      2.64 o
   6   7   4       12.23       19.47      3.73 o
   0   8   4       52.85       55.39      4.46 o
   1   8   4        8.92       11.28      2.49 o
   2   8   4       13.47       16.13      2.71 o
   3   8   4        2.06        3.05      2.77 o
   4   8   4        7.27        6.40      3.05 o
   5   8   4       14.13       10.99      3.41 o
   0   9   4        0.02        6.81      3.78 o
   1   9   4       32.98       34.68      3.33 o
   2   9   4        0.37        4.09      3.09 o
   3   9   4        4.55        8.47      3.45 o
   1   0   5       28.39       28.22      1.52 o
   2   0   5        1.75        0.04      0.75 o
   3   0   5      542.75      559.60     11.26 o
   4   0   5       62.28       59.75      2.50 o
   5   0   5        9.34        8.28      1.77 o
   6   0   5        7.41       10.11      2.50 o
   7   0   5      139.11      134.00      5.69 o
   8   0   5        0.48        4.97      3.75 o
   0   1   5      108.78      106.65      2.65 o
   1   1   5      450.89      456.49      5.74 o
   2   1   5        4.23        6.93      0.75 o
   3   1   5       23.22       24.36      1.15 o
   4   1   5       71.64       70.37      1.90 o
   5   1   5        2.97        3.80      1.20 o
   6   1   5       80.10       70.30      2.79 o
   7   1   5        8.52        8.94      2.54 o
   8   1   5        4.56        5.59      2.65 o
   0   2   5      186.06      184.78      3.97 o
   1   2   5       83.58       84.96      1.86 o
   2   2   5       24.68       34.68      1.30 o
   3   2   5        7.43        8.21      0.90 o
   4   2   5       57.61       55.84      1.92 o
   5   2   5        3.75        4.31      1.26 o
   6   2   5       74.56       72.63      2.69 o
   7   2   5        1.43        3.31      2.07 o
   8   2   5        3.90        8.83      2.99 o
   0   3   5        2.98        4.18      1.32 o
   1   3   5       19.39       23.74      1.30 o
   2   3   5       62.19       61.50      1.84 o
   3   3   5       61.25       62.11      2.05 o
   4   3   5       17.48       15.53      1.52 o
   5   3   5       14.56       16.64      1.77 o
   6   3   5        0.30        5.10      1.94 o
   7   3   5        1.23        1.47      2.20 o
   8   3   5        2.81        4.52      3.39 o
   0   4   5        9.25        8.49      1.88 o
   1   4   5       91.48       84.87      2.39 o
   2   4   5       17.52       18.68      1.39 o
   3   4   5       13.31       16.77      1.60 o
   4   4   5       12.40       12.63      1.54 o
   5   4   5        0.83        1.49      1.69 o
   6   4   5       12.63       12.56      2.47 o
   7   4   5        5.84        4.99      2.64 o
   0   5   5       35.10       33.32      3.09 o
   1   5   5       15.81       18.20      1.58 o
   2   5   5        9.08       10.32      1.45 o
   3   5   5      102.50       90.72      3.14 o
   4   5   5        3.17        5.50      1.56 o
   5   5   5       11.68       10.24      2.13 o
   6   5   5        1.82        3.26      2.16 o
   7   5   5        7.59        7.59      2.67 o
   0   6   5      164.64      139.97      5.61 o
   1   6   5       18.06       20.05      1.86 o
   2   6   5       31.80       36.37      2.52 o
   3   6   5        6.02        7.83      1.92 o
   4   6   5       38.36       31.65      2.75 o
   5   6   5        5.98        7.12      2.32 o
   6   6   5        5.30        5.48      2.45 o
   0   7   5       15.59       18.56      3.39 o
   1   7   5       34.04       33.30      2.60 o
   2   7   5       20.78       16.79      2.52 o
   3   7   5       23.80       20.60      2.47 o
   4   7   5       29.22       25.70      3.03 o
   5   7   5        9.41        9.09      2.69 o
   0   8   5        3.11        7.57      3.22 o
   1   8   5       46.63       48.74      3.37 o
   2   8   5       48.01       49.68      3.65 o
   3   8   5       74.32       71.67      5.05 o
   4   8   5        3.81        2.96      2.81 o
   0   9   5       33.55       35.17      4.54 o
   1   9   5       21.68       26.58      3.18 o
   2   9   5       13.35       11.11      3.01 o
   3   9   5       10.64       15.78      3.78 o
   0   0   6     2798.57     2903.79     63.63 o
   1   0   6      305.70      305.24      6.02 o
   2   0   6      118.52      133.70      3.45 o
   3   0   6        0.44        0.09      1.09 o
   4   0   6       94.11       95.22      3.50 o
   5   0   6        1.41        1.94      1.81 o
   6   0   6      188.27      175.38      7.38 o
   7   0   6        0.27        1.00      3.18 o
   8   0   6        5.56        4.80      5.10 o
   0   1   6      686.22      663.55     11.39 o
   1   1   6      222.37      227.49      3.43 o
   2   1   6       23.53       29.50      1.28 o
   3   1   6       14.20       18.00      1.19 o
   4   1   6       56.05       63.12      2.03 o
   5   1   6        8.16        7.53      1.51 o
   6   1   6       63.50       57.98      2.65 o
   7   1   6        7.36        8.23      2.30 o
   8   1   6        7.26        6.40      3.20 o
   0   2   6       26.80       26.94      1.22 o
   1   2   6       64.46       70.77      1.69 o
   2   2   6       22.27       25.04      1.24 o
   3   2   6       31.05       33.79      1.56 o
   4   2   6        0.79        1.79      0.92 o
   5   2   6        1.64        1.96      1.22 o
   6   2   6       37.27       39.87      2.30 o
   7   2   6       57.51       51.90      3.46 o
   8   2   6        6.40       10.02      2.88 o
   0   3   6       56.71       56.68      3.14 o
   1   3   6       90.52       96.75      2.58 o
   2   3   6        7.89        8.77      0.98 o
   3   3   6       37.73       46.97      2.05 o
   4   3   6        2.45        4.10      1.24 o
   5   3   6        1.89        3.39      1.32 o
   6   3   6       26.38       23.48      2.43 o
   7   3   6       19.04       25.49      2.79 o
   0   4   6        1.84        3.92      1.41 o
   1   4   6        1.76        1.64      1.04 o
   2   4   6        9.54       13.12      1.39 o
   3   4   6       29.07       28.71      2.15 o
   4   4   6        7.76        5.27      1.41 o
   5   4   6        0.35        1.20      1.43 o
   6   4   6       37.79       37.58      3.26 o
   7   4   6        2.27        4.07      2.54 o
   0   5   6        4.88        8.19      2.05 o
   1   5   6        2.42        3.41      1.26 o
   2   5   6       27.24       28.97      2.00 o
   3   5   6       28.44       29.84      2.24 o
   4   5   6       17.43       18.34      1.98 o
   5   5   6       15.30       21.27      2.52 o
   6   5   6        2.49        4.76      2.43 o
   7   5   6        2.85        2.43      2.52 o
   0   6   6        0.37        4.35      2.47 o
   1   6   6       66.33       61.47      3.05 o
   2   6   6       57.92       56.99      2.96 o
   3   6   6      126.84      115.38      3.86 o
   4   6   6        4.55        6.55      2.15 o
   5   6   6        8.08        7.72      2.26 o
   6   6   6       10.42        9.11      2.56 o
   0   7   6       43.45       49.51      4.18 o
   1   7   6       21.84       24.06      2.52 o
   2   7   6       24.30       22.95      2.75 o
   3   7   6       52.95       52.84      3.80 o
   4   7   6       20.76       21.31      2.97 o
   5   7   6        1.72        4.48      2.56 o
   0   8   6       26.61       27.73      3.88 o
   1   8   6        5.23       11.80      2.73 o
   2   8   6       23.88       32.44      3.26 o
   3   8   6        8.97        9.54      2.77 o
   4   8   6       27.50       23.21      3.73 o
   0   9   6        2.11       11.26      4.48 o
   1   9   6        4.56        8.55      2.54 o
   2   9   6       15.10       21.99      3.50 o
   1   0   7      378.71      398.62      7.66 o
   2   0   7        1.79        5.84      1.26 o
   3   0   7       15.29       17.72      1.79 o
   4   0   7       55.36       57.85      3.03 o
   5   0   7        1.15        2.37      1.92 o
   6   0   7      148.48      138.50      6.51 o
   7   0   7       22.56       28.14      4.57 o
   8   0   7        7.47       14.14      5.38 o
   0   1   7      215.33      229.02      5.03 o
   1   1   7      116.37      122.09      2.39 o
   2   1   7       44.58       42.28      1.54 o
   3   1   7        4.89        4.29      0.94 o
   4   1   7       34.02       34.04      1.75 o
   5   1   7       62.82       60.71      2.75 o
   6   1   7       53.41       47.76      2.64 o
   7   1   7       15.60       18.05      2.77 o
   8   1   7        4.05        9.60      3.65 o
   0   2   7     1297.13     1344.11     19.07 o
   1   2   7       83.71       82.23      1.90 o
   2   2   7      145.04      141.16      2.81 o
   3   2   7       84.41       76.92      2.15 o
   4   2   7        1.12        0.79      0.94 o
   5   2   7       21.18       19.86      1.64 o
   6   2   7       76.23       76.15      3.29 o
   7   2   7        8.26       12.78      2.75 o
   0   3   7      659.40      664.64     13.91 o
   1   3   7        0.77        2.05      0.94 o
   2   3   7      129.89      121.16      2.71 o
   3   3   7       67.97       76.26      2.16 o
   4   3   7       44.23       39.63      2.15 o
   5   3   7        5.12        6.68      1.54 o
   6   3   7       65.54       68.39      3.48 o
   7   3   7        6.83        9.09      2.37 o
   0   4   7       94.97       82.61      3.90 o
   1   4   7       45.76       54.50      2.49 o
   2   4   7       13.03       18.83      1.56 o
   3   4   7       38.22       40.27      2.39 o
   4   4   7       46.69       44.96      2.56 o
   5   4   7       21.74       22.10      2.16 o
   6   4   7       24.07       26.81      2.96 o
   7   4   7        3.46        3.84      2.33 o
   0   5   7       63.14       61.05      4.09 o
   1   5   7       59.59       62.78      2.88 o
   2   5   7        9.60        8.00      1.56 o
   3   5   7        0.93        2.11      1.54 o
   4   5   7       41.96       40.00      2.60 o
   5   5   7       13.35        6.97      2.13 o
   6   5   7       10.75        9.07      2.41 o
   0   6   7       24.83       23.85      3.26 o
   1   6   7        7.59        7.93      1.88 o
   2   6   7        7.87        7.96      2.00 o
   3   6   7       44.63       40.68      2.79 o
   4   6   7       25.39       19.58      2.35 o
   5   6   7        3.74        5.57      2.39 o
   6   6   7       18.53       16.91      2.94 o
   0   7   7       11.14        8.04      2.97 o
   1   7   7        3.17        6.27      2.09 o
   2   7   7       16.64       16.45      2.67 o
   3   7   7        7.16        8.28      2.30 o
   4   7   7        3.97        3.29      2.71 o
   5   7   7        2.94        6.16      2.45 o
   0   8   7        0.27        3.71      3.26 o
   1   8   7        1.21        2.37      2.33 o
   2   8   7       21.97       22.21      2.99 o
   3   8   7       58.66       47.61      4.29 o
   4   8   7        7.40        8.23      3.48 o
   0   9   7        0.46        9.58      3.97 o
   1   9   7        3.29        9.98      2.67 o
   0   0   8     1427.88     1464.93     33.81 o
   1   0   8       20.17       25.72      2.03 o
   2   0   8      200.90      171.90      4.39 o
   3   0   8        5.64        5.10      1.60 o
   4   0   8       37.90       47.99      2.96 o
   5   0   8       36.61       35.35      3.05 o
   6   0   8       20.43       23.98      3.65 o
   7   0   8        0.71        4.29      3.65 o
   0   1   8      948.73      958.53     16.30 o
   1   1   8        2.07        3.97      0.94 o
   2   1   8      145.56      132.53      2.67 o
   3   1   8      147.36      150.32      2.96 o
   4   1   8       50.98       53.30      2.16 o
   5   1   8       46.34       49.32      2.58 o
   6   1   8       45.28       47.29      2.99 o
   7   1   8        6.40       11.63      2.82 o
   0   2   8      200.77      192.44      4.20 o
   1   2   8      145.06      140.84      2.52 o
   2   2   8        1.94        3.11      1.05 o
   3   2   8       45.95       48.74      1.81 o
   4   2   8      171.61      172.01      4.52 o
   5   2   8       23.23       22.08      2.05 o
   6   2   8       90.72       81.65      3.33 o
   7   2   8        0.68        2.47      2.47 o
   0   3   8       11.95       11.80      1.58 o
   1   3   8      124.88      125.66      2.64 o
   2   3   8       14.22       15.63      1.41 o
   3   3   8       33.76       29.65      1.88 o
   4   3   8       86.50       82.27      2.84 o
   5   3   8       63.21       59.08      2.77 o
   6   3   8       21.40       19.30      2.24 o
   7   3   8        7.83        8.10      2.35 o
   0   4   8      302.23      305.28      8.92 o
   1   4   8       74.81       72.91      2.73 o
   2   4   8       28.39       31.82      2.18 o
   3   4   8      123.92      110.56      3.41 o
   4   4   8       18.33       16.64      2.01 o
   5   4   8       15.67       17.73      2.15 o
   6   4   8       49.49       44.52      3.45 o
   7   4   8        9.26        9.66      2.75 o
   0   5   8      342.49      328.94     10.28 o
   1   5   8       10.19       12.18      1.86 o
   2   5   8       86.61       88.24      3.22 o
   3   5   8       54.78       45.63      2.75 o
   4   5   8       12.98       13.86      1.98 o
   5   5   8        0.03        1.32      1.94 o
   6   5   8       58.36       54.41      3.82 o
   0   6   8       33.23       29.84      3.41 o
   1   6   8       24.12       21.18      2.41 o
   2   6   8        9.54        7.21      2.05 o
   3   6   8       19.96       19.03      2.54 o
   4   6   8       28.92       24.98      2.58 o
   5   6   8       25.86       27.28      2.94 o
   0   7   8        0.27        3.82      2.82 o
   1   7   8       17.90       14.89      2.64 o
   2   7   8        6.24        4.82      2.47 o
   3   7   8       11.18       12.27      2.54 o
   4   7   8       12.43        7.98      2.92 o
   0   8   8       36.53       29.82      4.25 o
   1   8   8       11.91       18.34      2.94 o
   2   8   8        0.92        0.94      2.35 o
   3   8   8        4.80        7.23      2.90 o
   1   0   9        0.13        2.39      1.34 o
   2   0   9       42.70       38.65      2.45 o
   3   0   9      222.51      216.25      5.99 o
   4   0   9      134.60      139.27      4.44 o
   5   0   9       11.26       15.74      2.50 o
   6   0   9       37.57       41.21      4.42 o
   7   0   9        0.11        1.13      4.16 o
   0   1   9        2.79        9.19      1.56 o
   1   1   9       23.99       27.92      1.58 o
   2   1   9       54.75       56.85      2.03 o
   3   1   9      112.70      115.74      2.73 o
   4   1   9       72.38       79.69      2.62 o
   5   1   9       33.14       37.44      2.47 o
   6   1   9        8.49       13.46      2.71 o
   7   1   9        2.20        6.48      2.69 o
   0   2   9       83.38       80.08      2.49 o
   1   2   9       31.15       31.85      1.77 o
   2   2   9       25.52       27.86      1.81 o
   3   2   9      117.92      104.07      3.01 o
   4   2   9       64.87       55.97      2.65 o
   5   2   9        3.36        4.31      1.64 o
   6   2   9       18.54       17.26      2.22 o
   7   2   9        6.42        7.34      3.16 o
   0   3   9      410.07      411.46      8.62 o
   1   3   9        9.23        7.47      1.22 o
   2   3   9      117.77      114.69      2.81 o
   3   3   9      226.58      197.14      3.99 o
   4   3   9        6.82        8.83      1.71 o
   5   3   9       14.05       17.08      2.11 o
   6   3   9       45.18       50.92      3.43 o
   7   3   9       10.18        9.07      2.84 o
   0   4   9       92.50       82.23      4.50 o
   1   4   9       10.35       11.16      1.56 o
   2   4   9       15.90       15.36      1.81 o
   3   4   9       32.22       26.90      2.39 o
   4   4   9       54.72       48.74      2.62 o
   5   4   9       24.21       22.95      2.24 o
   6   4   9       24.06       16.81      3.24 o
   0   5   9        4.91        4.14      2.49 o
   1   5   9       51.74       58.98      3.41 o
   2   5   9       22.39       21.05      2.30 o
   3   5   9       13.60       10.07      1.94 o
   4   5   9       21.73       19.97      2.37 o
   5   5   9       33.59       31.50      2.69 o
   6   5   9        6.88       10.45      2.47 o
   0   6   9      127.25      112.13      5.59 o
   1   6   9       44.27       51.32      3.45 o
   2   6   9       13.13       13.18      2.41 o
   3   6   9       31.29       28.52      2.92 o
   4   6   9        7.70        6.38      2.13 o
   5   6   9        9.82       11.73      2.62 o
   0   7   9      146.90      151.40      6.83 o
   1   7   9       35.97       40.83      3.50 o
   2   7   9       12.49       15.12      2.81 o
   3   7   9        2.46        1.52      2.39 o
   4   7   9        3.66        5.89      2.52 o
   0   8   9        1.08        7.78      3.80 o
   1   8   9       21.79       24.81      3.22 o
   2   8   9        6.58       12.91      2.69 o
   0   0  10      117.20      117.32      5.55 o
   1   0  10       10.64       10.09      2.01 o
   2   0  10       52.99       49.87      2.92 o
   3   0  10      189.37      189.54      5.18 o
   4   0  10      109.37      107.72      4.07 o
   5   0  10       14.60       15.55      2.82 o
   6   0  10        0.94        1.02      3.26 o
   7   0  10       11.33       21.01      5.23 o
   0   1  10        0.43        2.24      1.34 o
   1   1  10       84.45       84.49      2.39 o
   2   1  10       70.91       73.76      2.37 o
   3   1  10      440.24      407.75      6.59 o
   4   1  10       20.55       19.71      1.86 o
   5   1  10       21.96       24.29      2.43 o
   6   1  10        3.74        2.99      2.28 o
   7   1  10        5.71        8.53      2.77 o
   0   2  10        5.47        5.84      1.41 o
   1   2  10       42.87       46.61      2.11 o
   2   2  10      131.50      134.51      2.96 o
   3   2  10      180.56      161.39      3.71 o
   4   2  10       16.32       20.29      2.00 o
   5   2  10        5.78        8.19      1.86 o
   6   2  10        1.24        2.47      1.92 o
   7   2  10        3.09        8.89      3.22 o
   0   3  10       11.89       13.82      2.03 o
   1   3  10       25.31       31.38      1.75 o
   2   3  10       96.22       93.92      2.79 o
   3   3  10       55.47       56.85      2.50 o
   4   3  10       29.03       25.41      2.11 o
   5   3  10        5.50        5.74      2.03 o
   6   3  10        4.99        9.19      2.07 o
   0   4  10       13.10       10.94      2.75 o
   1   4  10       43.19       46.82      2.77 o
   2   4  10       24.46       23.38      2.05 o
   3   4  10       58.43       58.25      3.18 o
   4   4  10       18.57       15.72      2.16 o
   5   4  10        1.18        2.16      1.79 o
   6   4  10       15.40       12.56      2.37 o
   0   5  10      152.10      146.43      6.14 o
   1   5  10       19.51       19.84      2.26 o
   2   5  10       24.48       22.08      2.64 o
   3   5  10       34.83       35.56      3.24 o
   4   5  10        1.85        3.41      2.03 o
   5   5  10        0.61       -0.60      1.96 o
   0   6  10        0.10        2.84      2.84 o
   1   6  10       11.05        8.94      2.22 o
   2   6  10       15.07       17.19      2.33 o
   3   6  10        0.80        4.44      2.13 o
   4   6  10        0.92        2.65      2.05 o
   0   7  10        4.13        6.89      3.56 o
   1   7  10        3.27        7.02      2.41 o
   2   7  10        5.65        6.42      2.50 o
   3   7  10        0.31        2.00      2.24 o
   0   8  10       30.74       25.51      5.35 o
   1   8  10       25.78       28.03      3.24 o
   1   0  11       85.90       87.94      3.69 o
   2   0  11      221.51      200.46      5.52 o
   3   0  11      229.00      212.88      6.33 o
   4   0  11        2.71        6.78      2.22 o
   5   0  11        3.26        4.12      2.64 o
   6   0  11        4.45        7.62      3.56 o
   0   1  11       47.92       51.53      3.16 o
   1   1  11       62.45       59.08      2.43 o
   2   1  11       87.54       89.46      2.60 o
   3   1  11      237.83      217.40      4.22 o
   4   1  11       25.40       25.09      2.20 o
   5   1  11        5.16        6.48      2.07 o
   6   1  11        3.27        6.31      2.49 o
   0   2  11       51.13       55.33      3.20 o
   1   2  11       21.36       18.41      1.73 o
   2   2  11       48.73       47.25      2.41 o
   3   2  11      131.32      126.10      3.37 o
   4   2  11       33.75       34.83      2.33 o
   5   2  11       13.51       15.74      2.03 o
   6   2  11        1.78        4.33      2.20 o
   0   3  11        0.29        2.43      2.11 o
   1   3  11       22.67       24.81      1.79 o
   2   3  11       31.83       34.51      2.03 o
   3   3  11       73.05       75.34      2.86 o
   4   3  11        4.48        4.29      1.66 o
   5   3  11        4.35        5.29      1.94 o
   6   3  11       13.35       19.32      2.39 o
   0   4  11       18.88       28.45      3.63 o
   1   4  11        0.40        2.05      1.75 o
   2   4  11       47.03       48.23      2.86 o
   3   4  11       23.35       24.45      2.43 o
   4   4  11        1.57        3.16      1.75 o
   5   4  11        0.96        3.01      1.81 o
   0   5  11       13.26       14.42      3.16 o
   1   5  11        6.56       10.75      2.16 o
   2   5  11       13.11       14.01      2.54 o
   3   5  11       15.18       12.99      2.58 o
   4   5  11        0.93        2.56      2.22 o
   5   5  11        4.62        4.05      2.24 o
   0   6  11       16.92       15.85      3.37 o
   1   6  11       39.55       47.55      3.48 o
   2   6  11        2.86        2.88      2.20 o
   3   6  11        3.88        7.25      2.35 o
   4   6  11        0.24        1.22      2.16 o
   0   7  11       59.26       58.60      5.53 o
   1   7  11       27.44       23.85      3.13 o
   2   7  11        4.18        5.27      2.67 o
   0   0  12       21.54       22.06      3.78 o
   1   0  12        0.24       -0.11      1.77 o
   2   0  12       24.93       30.52      2.79 o
   3   0  12       52.14       53.79      3.61 o
   4   0  12       15.33       17.36      2.81 o
   5   0  12        3.48       -0.11      2.97 o
   6   0  12        7.71        7.21      4.05 o
   0   1  12       18.79       18.04      2.58 o
   1   1  12        5.13        4.48      1.41 o
   2   1  12       13.57       16.38      1.66 o
   3   1  12       53.03       49.23      2.50 o
   4   1  12       11.26        9.64      1.90 o
   5   1  12        2.00        8.13      2.28 o
   6   1  12        1.90        8.60      2.77 o
   0   2  12       65.68       54.67      3.60 o
   1   2  12        2.08        2.65      1.54 o
   2   2  12       44.33       40.78      2.37 o
   3   2  12       41.20       39.99      2.43 o
   4   2  12        9.88       13.14      2.05 o
   5   2  12        3.28        3.24      1.86 o
   6   2  12        5.78       12.39      2.58 o
   0   3  12       29.48       30.33      3.61 o
   1   3  12       22.86       26.09      2.43 o
   2   3  12        2.40        3.46      1.36 o
   3   3  12       59.67       49.08      2.82 o
   4   3  12        0.29        4.01      1.73 o
   5   3  12        2.70        8.75      1.98 o
   0   4  12        0.91        1.49      2.82 o
   1   4  12       27.05       29.67      2.67 o
   2   4  12        1.48        1.43      1.92 o
   3   4  12       23.42       24.83      2.47 o
   4   4  12        1.76        5.01      1.98 o
   5   4  12        1.95        2.67      2.03 o
   0   5  12        8.37        6.19      3.28 o
   1   5  12       25.37       25.89      2.58 o
   2   5  12        8.49        6.66      2.37 o
   3   5  12        2.56        5.50      2.35 o
   4   5  12        3.35        5.63      2.30 o
   0   6  12       32.51       46.05      5.14 o
   1   6  12       17.89       18.45      3.09 o
   2   6  12        2.09        5.52      2.60 o
   3   6  12        4.25        5.93      2.58 o
   0   7  12       25.99       38.50      4.95 o
   1   7  12        2.16        0.60      2.86 o
   1   0  13        4.39        4.91      2.32 o
   2   0  13        0.26        1.22      2.24 o
   3   0  13        4.54        9.15      2.47 o
   4   0  13        8.61        8.83      2.97 o
   5   0  13        4.06        8.02      3.88 o
   0   1  13       24.08       22.40      2.79 o
   1   1  13        5.18        4.48      1.62 o
   2   1  13        4.13        3.05      1.60 o
   3   1  13       16.28       17.17      2.09 o
   4   1  13        2.72        3.56      1.98 o
   5   1  13        3.66       10.71      2.32 o
   0   2  13        3.58        4.10      2.47 o
   1   2  13       11.18       13.37      1.92 o
   2   2  13        1.60        4.29      1.83 o
   3   2  13       27.73       36.86      2.54 o
   4   2  13        0.45        6.12      1.88 o
   5   2  13        3.44        9.58      2.09 o
   0   3  13        0.35        4.91      2.50 o
   1   3  13       29.30       31.38      2.71 o
   2   3  13        4.36        1.07      1.83 o
   3   3  13       13.88       14.50      2.03 o
   4   3  13       11.06       15.51      2.13 o
   5   3  13        9.81       14.42      2.26 o
   0   4  13       98.80       91.06      5.67 o
   1   4  13       19.92       20.95      2.52 o
   2   4  13        3.04        5.46      2.16 o
   3   4  13        4.62        4.14      2.32 o
   4   4  13       13.11        9.77      2.39 o
   0   5  13       48.67       46.27      4.89 o
   1   5  13       15.03       17.40      2.54 o
   2   5  13        5.59        6.08      2.49 o
   3   5  13        7.26        8.70      2.49 o
   0   6  13        1.01        3.16      3.67 o
   1   6  13        6.76        5.76      2.71 o
   2   6  13        7.50       10.90      2.86 o
   0   0  14        7.20        8.75      3.92 o
   1   0  14        0.48        2.24      2.28 o
   2   0  14        0.91        1.43      2.16 o
   3   0  14       18.16       24.59      3.52 o
   4   0  14        2.55        5.52      3.18 o
   0   1  14       10.13        4.61      2.43 o
   1   1  14       12.84        8.94      1.92 o
   2   1  14        0.16        1.02      1.68 o
   3   1  14       18.90       25.55      2.35 o
   4   1  14        3.34        8.96      2.22 o
   0   2  14       58.46       55.05      4.88 o
   1   2  14        8.00        4.63      2.07 o
   2   2  14        9.87       11.97      2.11 o
   3   2  14        0.96        1.96      1.77 o
   4   2  14        5.92        9.24      2.15 o
   0   3  14       29.55       28.14      4.05 o
   1   3  14       10.91       14.38      2.33 o
   2   3  14        9.17       14.44      2.32 o
   3   3  14        1.52        1.86      2.13 o
   4   3  14        1.66        4.01      2.00 o
   0   4  14        0.11        0.75      2.96 o
   1   4  14       12.08       14.06      2.62 o
   2   4  14        4.40        8.47      2.54 o
   3   4  14       25.51       30.14      3.09 o
   0   5  14        0.98        6.93      3.60 o
   1   5  14        6.07        5.82      2.56 o
   2   5  14        0.99        6.70      2.77 o
   1   0  15        0.61       -1.64      2.35 o
   2   0  15       11.96        7.47      3.18 o
   3   0  15        3.80        0.90      2.96 o
   4   0  15        9.63       12.22      3.71 o
   0   1  15        8.51        4.71      2.75 o
   1   1  15        0.64       -1.56      1.84 o
   2   1  15        1.60       -0.15      1.81 o
   3   1  15       13.44       18.11      2.39 o
   0   2  15        0.09       -1.24      2.90 o
   1   2  15        4.82        6.89      2.18 o
   2   2  15        1.40        4.80      2.03 o
   3   2  15       12.06       16.64      2.50 o
   0   3  15        0.58        2.96      3.01 o
   1   3  15        0.30        3.82      2.09 o
   2   3  15        3.94       10.18      2.52 o
   3   3  15        6.03       11.82      2.69 o
   0   4  15       22.86       27.77      4.20 o
   1   4  15        0.21       -0.68      2.13 o
   0   0  16        0.04       -4.59      4.18 o
   1   0  16        1.36        0.32      3.45 o
   2   0  16        2.44        4.91      3.16 o
   0   1  16        0.35       -1.56      3.14 o
   1   1  16        0.13        2.35      2.13 o
   2   1  16        0.42       -0.24      2.01 o
   0   2  16        0.78        0.79      3.41 o
   1   2  16        0.18        1.66      2.32 o
   2   2  16        6.40       10.15      2.39 o
   0   3  16        2.91        7.51      3.56 o
 
